# Supplementary material for: Holographic transcranial ultrasound neuromodulation enhances stimulation efficacy by cooperatively recruiting distributed brain circuits
Source: Nat Biomed Eng. 2025 Jul 7;10(1):6–15. doi: 10.1038/s41551-025-01449-x (PMC12647959; doi:10.1038/s41551-025-01449-x)
Supplement: Supplementary file 4 — Area under the curve, peak fluorescence and time to peak as a function of ultrasound pressure and brain region. These data were used to generate Fig. 2d and Supplementary Fig. 8. [file 41551_2025_1449_MOESM4_ESM.ods]

## Sheet: FLUSnet_single_focus_auc_stats
Pressure	Brain region	Area under the curve	Peak fluorescence (%)	Time to peak (s)
1.1	Auditory	0.644088030053472	0.0796701456714701	4.1
1.1	Auditory	-2.10954306936588	0.0626596204276151	2.15
1.1	Auditory	1.52390760160257	0.176152454257528	2.55
2	Auditory	0.834470565345051	0.180758885227954	6.9
2	Auditory	2.50896251319828	0.273180832694995	1.95
2	Auditory	-1.23556776818313	0.0372608742868677	5.65
2.3	Auditory	-5.17398954210217	-0.132696869082775	7.6
2.3	Auditory	3.06106842858938	0.198132334318379	2.25
2.3	Auditory	4.05708643333921	0.268795236557766	7.45
2.5	Auditory	-2.19095054042302	0.0187705715966499	8.8
2.5	Auditory	22.2046774522218	0.728714922385604	1.225
2.5	Auditory	2.6806289032911	0.224902736174439	4.65
2.7	Auditory	-0.56187512522524	0.239078026631451	0.600000000000001
2.7	Auditory	7.70737242704847	0.231825513909561	1.675
2.7	Auditory	0.645949168136756	0.117474308101092	9
2.8	Auditory	3.59674020007793	0.319123987400244	3.7
2.8	Auditory	-0.125388422037979	0.0919448405987822	1.85
2.8	Auditory	-4.64919325643966	0.0530572299200726	7.15
1.1	Focus	0.396604140179111	0.0562619507736666	8.85
1.1	Focus	2.23079719880125	0.139038090279095	3.05
1.1	Focus	2.77594354618145	0.26919369549117	6.6
2	Focus	4.34814557306656	0.380489334774863	3.1
2	Focus	8.93217363209877	0.371105009769979	0.849999999999998
2	Focus	1.95392431599795	0.115432908353092	8
2.3	Focus	10.913893160209	0.617181408985904	0.600000000000001
2.3	Focus	-2.44600371477712	0.303335526905147	0.449999999999999
2.3	Focus	0.626765126849795	0.265701153417883	3.55
2.5	Focus	6.64517151607826	0.372567334255159	1.9
2.5	Focus	29.0198757784947	1.06285332988399	0.35
2.5	Focus	28.4975050056204	1.23162842544312	0.599999999999998
2.7	Focus	14.2105302551623	0.513065938242522	2.1
2.7	Focus	36.4081760865149	1.06549566924423	0.35
2.7	Focus	21.6386814780404	1.11509618658282	0.600000000000001
2.8	Focus	25.012752314768	1.08825002879756	0.550000000000001
2.8	Focus	18.9605998296972	0.811755661624221	1.75
2.8	Focus	21.113452188767	0.899114624707073	0.600000000000001
1.1	Focus no dip	0.475810762413562	0.0616099425857152	8.85
1.1	Focus no dip	2.23637583351272	0.139058624528361	3.05
1.1	Focus no dip	2.71563790841217	0.261271657097031	6.6
2	Focus no dip	4.43363184883892	0.381451083034416	3.1
2	Focus no dip	8.96239139415995	0.372387200190846	0.800000000000001
2	Focus no dip	1.96735896215499	0.115449192029291	8
2.3	Focus no dip	10.9776608690597	0.623194854453968	0.600000000000001
2.3	Focus no dip	-2.35523583401992	0.316227831270773	0.449999999999999
2.3	Focus no dip	0.762093043497757	0.272258909128433	3.55
2.5	Focus no dip	6.79149548594853	0.372775220033911	1.9
2.5	Focus no dip	30.6983924074364	1.1998862715179	0.35
2.5	Focus no dip	28.5043841084995	1.23227714108271	0.599999999999998
2.7	Focus no dip	14.4974010966604	0.545399877585087	0.5
2.7	Focus no dip	39.7763038473904	1.34046730009581	0.325000000000001
2.7	Focus no dip	21.7013705134842	1.12100791060241	0.600000000000001
2.8	Focus no dip	25.6012980010057	1.1535144932007	0.550000000000001
2.8	Focus no dip	19.4590501204426	0.81289518410854	1.75
2.8	Focus no dip	21.4435653834857	0.930395967520534	0.550000000000001
1.1	Out of focus	-0.5352959674814	0.0551736360205804	1.35
1.1	Out of focus	0.625390475691624	0.118704203430371	4.05
1.1	Out of focus	-0.0650782628591781	0.0989896350738077	6.55
2	Out of focus	0.154339448602942	0.369036657258965	1.3
2	Out of focus	3.48194002583286	0.20799791953738	4.55
2	Out of focus	4.00283544587981	0.202533846039302	0.75
2.3	Out of focus	3.80818881796566	0.173440361488735	3.5
2.3	Out of focus	-2.60255980877906	0.344526216026247	0.399999999999999
2.3	Out of focus	7.36574008763636	0.400655071671957	0.800000000000001
2.5	Out of focus	4.92418250095476	0.285997150462579	5.1
2.5	Out of focus	5.64149509811141	0.383208060645763	0.950000000000001
2.5	Out of focus	14.1230644308084	0.517753136934266	3.55
2.7	Out of focus	4.32608188017907	0.222546464627545	2.8
2.7	Out of focus	6.36227385151383	0.255647242273645	0.5
2.7	Out of focus	6.3427928209033	0.307176557093992	2.7
2.8	Out of focus	3.93113420634102	0.357329974268589	1.9
2.8	Out of focus	3.74145885628864	0.35077561070921	4.35
2.8	Out of focus	7.84092922619809	0.363250668535235	2.8
